# Supplementary material for: Therapeutic targets for inflammatory bowel disease: proteome-wide Mendelian randomization and colocalization analyses
Source: eBioMedicine. 2023 Feb 27;89:104494. doi: 10.1016/j.ebiom.2023.104494 (PMC9986512; doi:10.1016/j.ebiom.2023.104494)
Supplement: Supplementary Tables [file mmc1.xlsx]

## Sheet: Index
	Therapeutic Targets for Inflammatory Bowel Disease: Proteome-wide Mendelian Randomization and Colocalization Analyses
	Jie Chen, Fengzhe Xu, Xixian Ruan, Jing Sun, Yao Zhang, Han Zhang, Jianhui Zhao, Jie Zheng, Susanna C. Larsson, Xiaoyan Wang, Xue Li, Shuai Yuan
	Supplementary Table 1. Information of included studies and consortia
	Supplementary Table 2. Mendelian randomization analysis of associations of circulating proteins levels with inflammatory bowel disease in discovery stage
	Supplementary Table 3. Mendelian randomization analysis of associations of circulating proteins levels with inflammatory bowel disease in replicated stage
	Supplementary Table 4. Mendelian randomization analysis of associations of circulating proteins levels with Crohn's disease in discovery stage and replicated stage
	Supplementary Table 5. Mendelian randomization analysis of associations of circulating proteins levels with ulcerative colitis in discovery stage
	Supplementary Table 6. Mendelian randomization analysis of associations of circulating proteins levels with ulcerative colitis in replicated stage (only available in the FinnGen study)
	Supplementary Table 7. Colocalization analysis for circulating protein and inflammatory bowel disease
	Supplementary Table 8. Colocalization analysis for circulating protein and Crohn's disease
	Supplementary Table 9. Colocalization analysis for circulating protein and Ulcerative colitis
	Supplementary Table 10. Identification of druggable targets

## Sheet: Supplementary Table 1
	Supplementary Table 1. Information of included studies and consortia
	Exposure/Outcome	Consortium/First author	Participants	Pubmed ID/Web source
	Circulating proteins levels	Ferkingstad E	35,559 Icelanders	34857953
	Inflammatory bowel diesease	The International Inflammatory Bowel Disease Genetics Consortium (IIBDGC)	12,882 European-ancestry cases and 21,770 European-ancestry controls	26192919 / https://www.ibdgenetics.org/
		The FinnGen study	7,206 European-ancestry cases and 253,199 European-ancestry controls	https://www.finngen.fi/fi
		The UK Biobank study	7,045 European-ancestry cases and 449,282 European-ancestry controls	33608531 / https://cnsgenomics.com/content/data
	Crohn's disease	The International Inflammatory Bowel Disease Genetics Consortium (IIBDGC)	5,956 European-ancestry cases and 14,927 European-ancestry controls	26192919 / https://www.ibdgenetics.org/
		The FinnGen study	2,532 European-ancestry cases and 249,705 European-ancestry controls	https://www.finngen.fi/fi
	Ulcerative colitis	The International Inflammatory Bowel Disease Genetics Consortium (IIBDGC)	6,968 European-ancestry cases and 20,464 European-ancestry controls	26192919 / https://www.ibdgenetics.org/
		The FinnGen study	5,349 European-ancestry cases and 249,705 European-ancestry controls	https://www.finngen.fi/fi

## Sheet: Supplementary Table 2
	Supplementary Table 2. Mendelian randomization analysis of associations of circulating proteins levels with inflammatory bowel disease in discovery stage*
	UniProt	Gene	OR (95% CI)†	P value	P value after FDR adjustment	P value (HEIDI test)	Number of SNPs used in HEIDI test	P value (SMR)
	P26927	MST1	0.86 (0.84, 0.89)	1.41e-22	1.52e-19	0.179477	20	NA
	P40763	STAT3	2.16 (1.70, 2.75)	3.26e-10	1.76e-07	0.00425564	20	1.04e-09
	Q04756	HGFAC	0.92 (0.89, 0.96)	1.99e-05	0.00714175	0.263215	20	NA
	Q12794	HYAL1	0.52 (0.39, 0.71)	2.65e-05	0.00714175	0.0109613	20	0.00255407
	O95544	NADK	0.54 (0.40, 0.73)	4.2e-05	0.0090552	0.372478	20	1.67e-05
	P17096	HMGA1	0.11 (0.04, 0.33)	6.5e-05	0.0116783	8.25e-09	20	3.66e-06
	Q99497	PARK7	0.57 (0.42, 0.78)	0.000339621	0.0518336	0.0174213	20	7.47e-07
	Q9H2A7	CXCL16	0.68 (0.55, 0.84)	0.000384665	0.0518336	0.801359	20	0.00103955
	Q07325	CXCL9	2.78 (1.56, 4.93)	0.000483019	0.0571521	0.0278547	20	0.00186325
	P01589	IL2RA	3.32 (1.68, 6.53)	0.000533462	0.0571521	0.00279935	20	0.00844935
	P25445	FAS	0.78 (0.67, 0.90)	0.000675226	0.0571521	0.114126	20	NA
	P10092	CALCB	0.77 (0.66, 0.90)	0.000689218	0.0571521	0.239756	20	0.000260822
	P05771	PRKCB	0.43 (0.26, 0.72)	0.00118273	0.0910703	0.335127	20	0.000551534
	P46783	RPS10	2.87 (1.50, 5.50)	0.00146466	0.0960088	0.0499563	20	1.26e-11
	Q96L58	B3GALT6	0.27 (0.12, 0.61)	0.00151351	0.0960088	0.026855	20	0.00199281
	Q9BQ51	PDCD1LG2	1.18 (1.07, 1.31)	0.00151405	0.0960088	0.657577	20	0.000592461
	Q9NZQ7	CD274	0.78 (0.67, 0.92)	0.00210832	0.124764	0.350274	20	0.000829223
	P42830	CXCL5	0.65 (0.50, 0.86)	0.002199	0.124764	0.698777	20	0.0161213
	P08758	ANXA5	1.41 (1.12, 1.78)	0.00340005	0.181074	0.337294	20	0.00962331
	P23677	ITPKA	0.46 (0.27, 0.78)	0.00366696	0.181074	0.53487	20	0.00275275
	Q9NQ30	ESM1	0.68 (0.52, 0.88)	0.00369539	0.181074	0.087507	20	0.254269
	Q9Y251	HPSE	1.55 (1.14, 2.10)	0.00504184	0.226897	0.661136	20	0.067724
	Q16836	HADH	0.47 (0.28, 0.80)	0.00525963	0.226897	0.0733462	20	0.0141624
	P27352	GIF	0.75 (0.61, 0.92)	0.00526199	0.226897	0.716643	20	0.0306244
	P55103	INHBC	0.96 (0.93, 0.99)	0.00563306	0.233556	0.0320651	20	NA
	Q96A25	TMEM106A	0.40 (0.20, 0.77)	0.00637168	0.245144	0.0148924	7	0.127162
	Q9NS98	SEMA3G	1.34 (1.09, 1.66)	0.00639903	0.245144	0.343811	20	NA
	Q99829	CPNE1	0.93 (0.89, 0.98)	0.00659478	0.245144	0.915573	20	NA
	Q9NZ08	ERAP1	1.05 (1.01, 1.09)	0.00755588	0.271508	0.000775994	20	NA
	A8K2U0	A2ML1	0.81 (0.69, 0.95)	0.00850348	0.288359	0.00336514	20	0.0018721
	Q96C10	DHX58	1.32 (1.07, 1.62)	0.00855983	0.288359	0.00336255	20	7.27e-06
	Q9UMF0	ICAM5	1.07 (1.02, 1.13)	0.00914528	0.29	0.0103912	20	NA
	Q9H4E7	DEF6	1.27 (1.06, 1.52)	0.00996105	0.3068	0.299736	20	0.0357408
	O15031	PLXNB2	1.12 (1.03, 1.23)	0.0112499	0.330206	0.258836	20	NA
	Q8N474	SFRP1	0.75 (0.60, 0.94)	0.0113336	0.330206	0.606862	20	0.0968797
	Q96B86	RGMA	1.32 (1.06, 1.64)	0.0123143	0.349338	0.600985	20	0.0119964
	Q02487	DSC2	1.30 (1.06, 1.60)	0.013397	0.365386	0.281706	20	0.0621338
	O94985	CLSTN1	1.14 (1.03, 1.27)	0.0143785	0.365386	0.441385	20	0.153371
	Q15777	MPPED2	1.42 (1.07, 1.87)	0.0144374	0.365386	0.0724501	20	0.00234899
	O75096	LRP4	0.90 (0.83, 0.98)	0.0148259	0.365386	0.0830374	20	0.195509
	P10153	RNASE2	1.37 (1.06, 1.77)	0.0151334	0.365386	0.45699	20	0.0748744
	P23588	EIF4B	0.37 (0.16, 0.82)	0.0152775	0.365386	0.0323933	10	0.0540741
	O75354	ENTPD6	1.44 (1.07, 1.93)	0.016123	0.365386	0.432573	20	0.0838396
	O60701	UGDH	0.87 (0.77, 0.97)	0.0161325	0.365386	0.146481	20	0.147904
	Q86Z14	KLB	1.08 (1.01, 1.15)	0.0161799	0.365386	0.326465	20	NA
	P17301	ITGA2	0.62 (0.42, 0.92)	0.0162695	0.365386	0.213077	20	0.0152201
	O00233	PSMD9	1.42 (1.07, 1.89)	0.01681	0.369819	0.810926	20	0.0952689
	O15394	NCAM2	0.91 (0.84, 0.98)	0.0185242	0.379562	0.635362	20	0.449396
	P06213	INSR	1.82 (1.10, 2.99)	0.0188819	0.379562	0.11508	20	0.0831059
	P46459	NSF	0.67 (0.48, 0.94)	0.0190891	0.379562	0.255088	20	0.0077401
	P10145	CXCL8	2.39 (1.15, 4.96)	0.0194275	0.379562	0.834819	13	0.0194275
	Q9BUP3	HTATIP2	0.68 (0.49, 0.94)	0.0195216	0.379562	0.446323	20	0.100094
	Q8N128	FAM177A1	1.07 (1.01, 1.14)	0.0199017	0.379562	0.23965	20	NA
	Q24JP5	TMEM132A	1.08 (1.01, 1.15)	0.0204962	0.379562	0.123166	20	NA
	O14618	CCS	1.42 (1.05, 1.90)	0.0210198	0.379562	0.57949	20	0.0396587
	P07949	RET	1.14 (1.02, 1.28)	0.0213927	0.379562	0.205364	20	NA
	P55263	ADK	2.39 (1.14, 5.03)	0.0215588	0.379562	0.0991962	17	0.0332687
	P36952	SERPINB5	0.74 (0.57, 0.96)	0.0217464	0.379562	0.751929	20	0.0148373
	P36955	SERPINF1	0.86 (0.76, 0.98)	0.0218262	0.379562	0.347079	20	0.0526619
	P49863	GZMK	0.76 (0.60, 0.96)	0.0218793	0.379562	0.764069	20	0.0193005
	Q02223	TNFRSF17	0.73 (0.56, 0.96)	0.0221822	0.379562	0.240806	20	0.0479489
	Q9HBK9	AS3MT	0.42 (0.20, 0.89)	0.022945	0.380879	0.583534	20	0.0275257
	Q03154	ACY1	0.70 (0.51, 0.95)	0.0229658	0.380879	0.0614209	13	0.104905
	Q8TAT2	FGFBP3	1.16 (1.02, 1.31)	0.0235355	0.384413	0.724426	20	0.0298957
	Q6UWB1	IL27RA	1.06 (1.01, 1.12)	0.024421	0.392922	0.13947	20	0.134245
	P16871	IL7R	1.64 (1.06, 2.52)	0.025307	0.399084	0.381582	20	0.0980641
	Q15063	POSTN	0.71 (0.52, 0.96)	0.0256043	0.399084	0.231761	12	0.186645
	Q07075	ENPEP	0.73 (0.55, 0.96)	0.0259995	0.399084	0.0499044	16	NA
	O14625	CXCL11	1.13 (1.01, 1.25)	0.0262848	0.399084	0.0184162	20	0.013559
	O95460	MATN4	0.84 (0.72, 0.98)	0.0276188	0.408626	0.348152	20	0.00296619
	P23142	FBLN1	1.29 (1.03, 1.62)	0.0276713	0.408626	0.598943	20	0.0918381
	Q9NRV9	HEBP1	1.08 (1.01, 1.16)	0.0292049	0.425444	0.628292	9	0.55184
	O76003	GLRX3	1.61 (1.05, 2.46)	0.0297478	0.427575	0.200423	20	0.0941192
	O95236	APOL3	0.95 (0.91, 1.00)	0.0307979	0.436843	0.868688	20	0.29616
	P15814	IGLL1	0.89 (0.80, 0.99)	0.0344954	0.482936	0.639429	20	0.741241
	Q9Y2E5	MAN2B2	0.95 (0.91, 1.00)	0.0356482	0.48922	0.379304	20	NA
	Q8TDF5	NETO1	2.08 (1.05, 4.14)	0.0358519	0.48922	0.523751	20	0.0896655
	P01009	SERPINA1	1.11 (1.01, 1.22)	0.037741	0.500743	0.734544	20	NA
	P28332	ADH6	0.78 (0.61, 0.99)	0.0388553	0.500743	0.511156	20	NA
	Q9Y5W5	WIF1	1.86 (1.03, 3.34)	0.0394645	0.500743	0.452026	20	0.0748208
	Q6WN34	CHRDL2	0.87 (0.76, 0.99)	0.0400967	0.500743	0.121597	20	NA
	Q9GZN4	PRSS22	0.85 (0.73, 0.99)	0.0400979	0.500743	0.199009	20	0.503402
	P10643	C7	1.08 (1.00, 1.17)	0.0401746	0.500743	4.73e-13	19	NA
	P56279	TCL1A	0.81 (0.66, 0.99)	0.0404124	0.500743	0.793535	20	0.199754
	Q96DF8	DGCR14	0.70 (0.49, 0.99)	0.0414749	0.508067	0.675639	11	0.0742639
	Q8TCV5	WFDC5	0.49 (0.25, 0.97)	0.0419805	0.508482	0.0595273	20	0.0907513
	P17213	BPI	1.09 (1.00, 1.19)	0.0435673	0.508929	0.919926	20	NA
	Q9H7M9	C10orf54	0.87 (0.77, 1.00)	0.0436737	0.508929	0.966148	20	0.323968
	P48060	GLIPR1	0.66 (0.44, 0.99)	0.0439057	0.508929	0.242277	20	0.145699
	P49913	CAMP_LL	0.63 (0.40, 1.00)	0.048202	0.548026	0.283803	20	0.0517398
	P05067	APP	0.63 (0.40, 1.00)	0.0486282	0.548026	0.142482	20	0.0245487
	Q06033	ITIH3	0.93 (0.87, 1.00)	0.0488038	0.548026	0.40408	20	NA
	Q5T2D2	TREML2	1.63 (1.00, 2.67)	0.0499841	0.555493	0.85778	20	0.0788026
	UniProt, ID in The Universal Protein Resource; OR, odds ratio; CI, confidence interval.
	* Only present the gene with P value < 0.05
	†The OR of the outcome was scaled to one standard deviation increase in genetically predicted circulating protein levels.

## Sheet: Supplementary Table 3
	Supplementary Table 3. Mendelian randomization analysis of associations of circulating proteins levels with inflammatory bowel disease in replicated stage
	UniProt	Gene	OR (95% CI)*	P value	P value after FDR adjustment	P value (HEIDI test)	Number of SNPs used in HEIDI test	P value (SMR)
	UK Biobank
	P26927	MST1	0.93 (0.90, 0.95)	3.54e-07	0.000370992	0.814553	20	0.000129999
	P40763	STAT3	1.47 (1.16, 1.85)	0.00117293	0.153654	0.0844229	20	0.00145958
	Q04756	HGFAC	0.97 (0.94, 1.01)	0.102379	0.705527	0.497526	20	0.153746
	Q12794	HYAL1	0.87 (0.66, 1.15)	0.325104	0.887419	0.157286	20	0.732313
	O95544	NADK	0.98 (0.74, 1.28)	0.866724	0.985098	0.643364	20	0.912529
	P17096	HMGA1	1.08 (0.54, 2.18)	0.828953	0.985098	1.82e-05	20	0.000954718
	FinnGen
	P26927	MST1	0.90 (0.88, 0.93)	8.08e-12	8.79e-09	0.0676542	20	NA
	P40763	STAT3	1.54 (1.21, 1.95)	0.00038578	0.13991	0.12522	20	0.00362542
	Q04756	HGFAC	0.99 (0.95, 1.04)	0.761588	0.984456	0.711237	20	NA
	Q12794	HYAL1	1.15 (0.85, 1.55)	0.379038	0.908356	0.304845	20	0.423913
	O95544	NADK	0.72 (0.54, 0.97)	0.0294539	0.582652	0.272566	20	0.110118
	P17096	HMGA1	0.42 (0.19, 0.91)	0.0280821	0.578828	0.0179055	20	0.00033745
	UniProt, ID in The Universal Protein Resource; OR, odds ratio; CI, confidence interval.
	*The OR of the outcome was scaled to one standard deviation increase in genetically predicted circulating protein levels.

## Sheet: Supplementary Table 4
	Supplementary Table 4. Mendelian randomization analysis of associations of circulating proteins levels with Crohn's disease in discovery stage and replicated stage*
	UniProt	Gene	OR (95% CI)†	P value	P value after FDR adjustment	P value (HEIDI test)	Number of SNPs used in HEIDI test	P value (SMR)
	Discovery stage (IIBDGC)
	P26927	MST1	0.86 (0.83, 0.90)	5.38e-13	5.79e-10	0.0301986	20	NA
	P40763	STAT3	2.26 (1.64, 3.11)	5.91e-07	0.000318254	0.0151653	20	2.12e-06
	Q9NZU0	FLRT3	0.88 (0.83, 0.94)	0.000164615	0.0539181	0.795105	20	NA
	Q12794	HYAL1	0.46 (0.31, 0.69)	0.000200253	0.0539181	0.263873	20	0.00883892
	P01589	IL2RA	5.46 (2.13, 14.01)	0.00041736	0.0898993	0.00573035	20	0.00418455
	P02748	C9	0.66 (0.51, 0.85)	0.00131225	0.190251	0.595837	6	0.00356833
	O95544	NADK	0.52 (0.35, 0.78)	0.00147357	0.190251	0.982545	20	0.00417104
	Q99497	PARK7	0.52 (0.34, 0.78)	0.00183478	0.190251	0.660415	20	0.00187373
	Q96A25	TMEM106A	0.27 (0.11, 0.62)	0.00208289	0.190251	0.00647601	7	0.0112418
	P32927	CSF2RB	0.88 (0.81, 0.96)	0.00222319	0.190251	0.0241334	20	0.00575482
	O95238	SPDEF	4.21 (1.67, 10.59)	0.00224909	0.190251	0.224838	20	0.00251879
	Q07325	CXCL9	3.22 (1.51, 6.86)	0.00251529	0.190251	0.104246	20	0.00753125
	P46459	NSF	0.49 (0.31, 0.78)	0.00261472	0.190251	0.436482	20	0.00329612
	Q9UMF0	ICAM5	1.12 (1.04, 1.20)	0.0026491	0.190251	0.00105322	20	NA
	Q9NQ30	ESM1	0.58 (0.40, 0.83)	0.00314173	0.200261	0.00562775	20	0.0870643
	P12272	PTHLH	1.88 (1.23, 2.86)	0.00338088	0.200261	0.0478051	20	0.000796957
	Q04756	HGFAC	0.93 (0.88, 0.98)	0.00350748	0.200261	0.169428	20	NA
	O00462	MANBA	0.85 (0.77, 0.95)	0.00390033	0.200261	0.544544	20	0.0574606
	Q96L58	B3GALT6	0.21 (0.07, 0.60)	0.00396793	0.200261	0.0880685	20	0.00448443
	O95502	NPTXR	0.84 (0.75, 0.95)	0.00406141	0.200261	0.231199	20	NA
	Q6P179	ERAP2	1.12 (1.04, 1.21)	0.00410835	0.200261	0.114326	20	NA
	P17213	BPI	1.19 (1.06, 1.34)	0.0042767	0.200261	0.291284	20	NA
	P25445	FAS	0.76 (0.62, 0.92)	0.00588153	0.245848	0.546381	20	NA
	Q9UHB6	LIMA1	3.21 (1.40, 7.35)	0.00593505	0.245848	0.354645	20	0.00425253
	O95236	APOL3	0.92 (0.87, 0.98)	0.00684392	0.272997	0.274329	20	0.245734
	P78314	SH3BP2	1.27 (1.06, 1.52)	0.00813487	0.296129	0.823195	20	0.203176
	O00762	UBE2C	0.64 (0.46, 0.89)	0.00830411	0.296129	0.311617	20	0.0106482
	Q02223	TNFRSF17	0.62 (0.43, 0.89)	0.00869963	0.296129	0.596263	20	0.0191835
	O00587	MFNG	0.63 (0.45, 0.89)	0.00877459	0.296129	0.00975846	12	0.0013127
	O75354	ENTPD6	1.77 (1.16, 2.72)	0.00879864	0.296129	0.305232	20	0.010739
	P49913	CAMP_LL	0.43 (0.22, 0.82)	0.0105336	0.343778	0.575996	20	0.0104237
	Q8N128	FAM177A1	1.11 (1.02, 1.21)	0.0109675	0.34741	0.0974253	20	NA
	O15031	PLXNB2	1.17 (1.03, 1.32)	0.0137782	0.423976	0.744178	20	NA
	Q8N428	GALNT16	1.42 (1.07, 1.88)	0.0146017	0.436833	0.0210771	20	0.0355267
	Q13137	CALCOCO2	1.99 (1.14, 3.48)	0.0159061	0.440754	0.36921	20	0.00791388
	Q86Z14	KLB	1.11 (1.02, 1.22)	0.0162217	0.440754	0.273487	20	NA
	O00764	PDXK	0.65 (0.45, 0.92)	0.0164856	0.440754	0.799004	20	0.0533222
	P36955	SERPINF1	0.81 (0.68, 0.96)	0.0165379	0.440754	0.357967	20	0.049975
	Q15818	NPTX1	1.22 (1.04, 1.43)	0.0169681	0.440754	0.450611	20	0.094079
	Q96F46	IL17RA	1.06 (1.01, 1.11)	0.0171882	0.440754	0.0820368	20	NA
	Q96BQ1	FAM3D	1.22 (1.03, 1.43)	0.0178867	0.448	0.303824	20	0.255963
	Q86YW5	TREML1	0.47 (0.26, 0.88)	0.0183498	0.449152	0.487486	5	0.00568717
	P12532	CKMT1A	0.65 (0.46, 0.94)	0.020354	0.480057	0.573657	20	0.0719906
	P49223	SPINT3	1.19 (1.03, 1.38)	0.0205038	0.480057	0.189298	20	0.0058711
	P43234	CTSO	0.68 (0.49, 0.95)	0.0220172	0.504521	0.864068	20	0.0704146
	Q9UBX8	B4GALT6	0.89 (0.81, 0.98)	0.0230195	0.5165	0.918701	20	NA
	Q96B86	RGMA	1.41 (1.04, 1.89)	0.0245514	0.522308	0.469761	20	0.0555312
	P10092	CALCB	0.79 (0.65, 0.97)	0.0255242	0.522308	0.798411	20	0.049015
	Q9Y6U3	SCIN	1.82 (1.07, 3.07)	0.0258092	0.522308	0.831631	20	0.0588866
	Q15777	MPPED2	1.54 (1.05, 2.25)	0.0268062	0.522308	0.459885	20	0.0416611
	P20061	TCN1	1.21 (1.02, 1.43)	0.0269937	0.522308	0.340167	20	0.00800359
	P27815	PDE4A	1.35 (1.03, 1.77)	0.0281024	0.522308	0.00512499	16	0.0363286
	P17405	SMPD1	1.20 (1.02, 1.42)	0.0281825	0.522308	0.0947705	20	NA
	P23588	EIF4B	0.30 (0.10, 0.88)	0.028274	0.522308	0.0535721	10	0.0539418
	P05771	PRKCB	0.48 (0.25, 0.93)	0.0288667	0.522308	0.473504	20	0.0422085
	P19174	PLCG1	0.47 (0.23, 0.93)	0.0297118	0.522308	0.00461966	20	0.217305
	Q15399	TLR1	0.64 (0.43, 0.96)	0.0310407	0.522308	0.108292	20	0.115972
	P49863	GZMK	0.70 (0.50, 0.97)	0.0311435	0.522308	0.770216	20	0.148096
	O00233	PSMD9	1.54 (1.04, 2.27)	0.0312413	0.522308	0.971293	20	0.0785454
	Q9UBX1	CTSF	0.75 (0.57, 0.97)	0.0315505	0.522308	0.326854	20	0.902994
	Q8NFP4	MDGA1	0.95 (0.91, 1.00)	0.031733	0.522308	0.778069	20	NA
	P10643	C7	1.12 (1.01, 1.25)	0.0319592	0.522308	1.23e-20	19	NA
	Q9UNZ2	NSFL1C	2.95 (1.10, 7.95)	0.0320066	0.522308	0.00498232	20	0.200376
	Q96DF8	DGCR14	0.61 (0.39, 0.96)	0.0320078	0.522308	0.855209	11	0.0770986
	P07949	RET	1.18 (1.01, 1.38)	0.0331952	0.526107	0.114646	20	NA
	Q9UNW1	MINPP1	0.58 (0.36, 0.96)	0.0336919	0.526107	0.291211	20	0.0618573
	O14625	CXCL11	1.16 (1.01, 1.34)	0.0345761	0.526107	0.0331947	20	0.0929353
	Q8NBS9	TXNDC5	0.67 (0.46, 0.97)	0.0346067	0.526107	0.00327743	7	0.532154
	Q9UI08	EVL	0.68 (0.48, 0.97)	0.0347051	0.526107	0.43976	20	0.485447
	Q9HCK4	ROBO2	1.97 (1.05, 3.72)	0.0351824	0.526107	0.193572	20	0.0359725
	P16930	FAH	0.89 (0.80, 0.99)	0.0361279	0.526107	0.0349798	20	0.227393
	Q93091	RNASE6	1.06 (1.00, 1.11)	0.0365673	0.526107	0.938431	20	0.423623
	P78324	SIRPA	1.04 (1.00, 1.08)	0.0367221	0.526107	0.750147	20	NA
	Q9NS98	SEMA3G	1.35 (1.02, 1.79)	0.0371255	0.526107	0.711782	20	NA
	P20783	NTF3	1.87 (1.03, 3.40)	0.0390512	0.535846	0.948428	20	0.402073
	Q5T2D2	TREML2	2.03 (1.04, 3.98)	0.0392514	0.535846	0.320276	20	0.0755979
	P04406	GAPDH	2.76 (1.05, 7.22)	0.0393053	0.535846	0.795147	20	0.120358
	P04040	CAT	1.30 (1.01, 1.67)	0.040363	0.542833	0.430239	20	0.518793
	Q9NRR1	CYTL1	0.87 (0.75, 0.99)	0.0408259	0.542833	0.124553	20	0.25692
	O43708	GSTZ1	1.04 (1.00, 1.09)	0.0420687	0.552536	0.68273	20	NA
	Q15063	POSTN	0.65 (0.43, 0.99)	0.0430605	0.55403	0.440094	12	0.620807
	P10721	KIT	0.34 (0.12, 0.97)	0.0432158	0.55403	0.821076	20	0.0468954
	P48060	GLIPR1	0.57 (0.33, 0.99)	0.0439886	0.55403	0.0778564	20	0.172115
	O75356	ENTPD5	1.11 (1.00, 1.23)	0.0442401	0.55403	0.0423405	20	0.927454
	P55273	CDKN2D	0.40 (0.17, 0.98)	0.0456692	0.565353	0.00839275	13	0.0168746
	Q6UWR7	ENPP6	2.53 (1.01, 6.34)	0.0469145	0.573758	0.572297	20	NA
	P54802	NAGLU	0.91 (0.82, 1.00)	0.0474136	0.573758	0.393817	20	NA
	Q9H2A7	CXCL16	0.74 (0.55, 1.00)	0.0480203	0.574643	0.461729	20	0.414942
	Q6PCB0	VWA1	0.76 (0.57, 1.00)	0.0486136	0.57535	0.469789	20	2.87e-05
	Q8N474	SFRP1	0.74 (0.55, 1.00)	0.0495321	0.575853	0.567441	20	0.214474
	Q96C10	DHX58	1.32 (1.00, 1.75)	0.0497255	0.575853	0.0410617	20	0.000389905
	Replicated stage (FinnGen)
	P26927	MST1	0.91 (0.87, 0.95)	6.59e-05	0.0716992	0.191895	20	NA
	P40763	STAT3	1.63 (1.11, 2.40)	0.0123584	0.890926	0.0365574	20	0.191623
	UniProt, ID in The Universal Protein Resource; OR, odds ratio; CI, confidence interval.
	* Only present the gene with P value < 0.05 in discovery stage
	†The OR of the outcome was scaled to one standard deviation increase in genetically predicted circulating protein levels.

## Sheet: Supplementary Table 5
	Supplementary Table 5. Mendelian randomization analysis of associations of circulating proteins levels with ulcerative colitis in discovery stage*
	UniProt	Gene	OR (95% CI)†	P value	P value after FDR adjustment	P value (HEIDI test)	Number of SNPs used in HEIDI test	P value (SMR)
	P26927	MST1	0.86 (0.83, 0.90)	7.16e-15	7.71e-12	0.145919	20	NA
	P17096	HMGA1	0.01 (0.00, 0.08)	1.11e-06	0.000597735	4.1e-09	20	3.9e-08
	P40763	STAT3	1.99 (1.48, 2.68)	4.63e-06	0.00166217	0.0590987	20	1.01e-05
	Q9NZQ7	CD274	0.65 (0.53, 0.79)	1.65e-05	0.00444263	0.138319	20	1.95e-05
	P42830	CXCL5	0.50 (0.35, 0.71)	0.000123376	0.0265752	0.526103	20	0.0029459
	Q9NZ08	ERAP1	1.09 (1.04, 1.14)	0.000153133	0.0274874	0.0298277	20	NA
	P23677	ITPKA	0.28 (0.14, 0.56)	0.000299773	0.0461222	0.660166	20	0.000756559
	Q04756	HGFAC	0.92 (0.88, 0.96)	0.000428711	0.0577152	0.29068	20	NA
	Q9BQ51	PDCD1LG2	1.26 (1.11, 1.44)	0.000522492	0.0625249	0.239441	20	4.03e-05
	P46783	RPS10	4.23 (1.82, 9.85)	0.00081301	0.0875612	0.0467813	20	3.11e-14
	Q9H7M9	C10orf54	0.76 (0.64, 0.89)	0.00100588	0.0902781	0.93193	20	0.0331105
	P55103	INHBC	0.94 (0.90, 0.97)	0.00110043	0.0911666	0.00755283	20	NA
	P19838	NFKB1	3.17 (1.55, 6.50)	0.0016509	0.11859	0.669283	20	0.00113933
	Q99829	CPNE1	0.91 (0.85, 0.96)	0.00165167	0.11859	0.779791	20	NA
	P25445	FAS	0.75 (0.63, 0.90)	0.00221481	0.125048	0.017026	20	NA
	P10153	RNASE2	1.65 (1.20, 2.27)	0.00224208	0.125048	0.732207	20	0.0166345
	O14618	CCS	1.80 (1.23, 2.63)	0.00227315	0.125048	0.891428	20	0.00630504
	P17301	ITGA2	0.46 (0.28, 0.76)	0.00232216	0.125048	0.748494	20	0.00495971
	P05771	PRKCB	0.38 (0.20, 0.72)	0.00276576	0.141844	0.131631	20	0.000727836
	Q9H2A7	CXCL16	0.68 (0.52, 0.88)	0.00358675	0.175588	0.748486	20	0.00570513
	Q12794	HYAL1	0.59 (0.41, 0.85)	0.00448798	0.210154	0.0101835	20	0.0310431
	Q9Y251	HPSE	1.73 (1.18, 2.55)	0.00550233	0.246917	0.78091	20	0.0246366
	O95544	NADK	0.61 (0.42, 0.87)	0.00621391	0.267695	0.179291	20	0.000923883
	P16233	PNLIP	0.33 (0.15, 0.74)	0.00705645	0.2923	0.0103356	14	0.132823
	P27352	GIF	0.72 (0.56, 0.92)	0.00872496	0.327177	0.728932	20	0.131754
	Q03154	ACY1	0.56 (0.36, 0.86)	0.00876865	0.327177	0.0759374	13	0.092025
	Q16836	HADH	0.42 (0.22, 0.80)	0.00880979	0.327177	0.0935903	20	0.017787
	P10092	CALCB	0.78 (0.65, 0.94)	0.00947643	0.327731	0.449449	20	0.00607311
	P23142	FBLN1	1.46 (1.09, 1.94)	0.0098256	0.327731	0.703664	20	0.0118183
	A8K2U0	A2ML1	0.77 (0.63, 0.94)	0.009974	0.327731	0.0437552	20	0.0121322
	P08758	ANXA5	1.47 (1.10, 1.96)	0.0100419	0.327731	0.780444	20	0.0918011
	O95238	SPDEF	0.33 (0.14, 0.77)	0.0106551	0.337516	4.59e-10	20	1.59e-11
	Q07075	ENPEP	0.67 (0.48, 0.91)	0.011925	0.366948	0.0287749	16	NA
	Q13508	ART3	0.79 (0.66, 0.95)	0.0123032	0.368072	0.484987	20	0.204207
	Q96L58	B3GALT6	0.31 (0.12, 0.78)	0.0130152	0.370545	0.153928	20	0.021133
	P27361	MAPK3	0.79 (0.65, 0.95)	0.0132084	0.370545	0.0228903	20	0.000676902
	P09417	QDPR	1.16 (1.03, 1.31)	0.0134181	0.370545	0.283316	20	0.26984
	O00462	MANBA	1.13 (1.03, 1.25)	0.0139753	0.376285	0.424813	20	0.00519838
	O95461	LARGE	1.63 (1.10, 2.41)	0.0148833	0.390959	0.659574	20	0.131188
	Q07325	CXCL9	2.28 (1.16, 4.50)	0.0171013	0.423309	0.0479308	20	0.029949
	P15814	IGLL1	0.84 (0.73, 0.97)	0.017178	0.423309	0.535371	20	0.449876
	Q99650	OSMR	0.64 (0.44, 0.92)	0.0172939	0.423309	0.508639	20	0.0154569
	Q6UWB1	IL27RA	1.09 (1.01, 1.16)	0.0179905	0.425595	0.151622	20	0.235308
	P16871	IL7R	1.93 (1.12, 3.33)	0.018489	0.425595	0.272467	20	0.0552984
	Q96HD1	CRELD1	1.07 (1.01, 1.13)	0.0187639	0.425595	0.000905498	20	NA
	Q9Y5W5	WIF1	2.46 (1.16, 5.22)	0.018968	0.425595	0.28357	20	0.0403618
	Q9NS98	SEMA3G	1.38 (1.05, 1.81)	0.0194418	0.427322	0.22653	20	NA
	Q9NVM6	DNAJC17	0.75 (0.59, 0.96)	0.0201805	0.434688	0.471718	14	0.730352
	P35542	SAA4	1.08 (1.01, 1.14)	0.0211921	0.447527	0.701637	19	0.117255
	P48637	GSS	1.35 (1.04, 1.74)	0.0216757	0.448937	0.701124	20	0.0553408
	Q9NZC2	TREM2	0.43 (0.21, 0.89)	0.022421	0.455612	0.168504	20	0.110676
	P0DMM9	SULT1A3	1.49 (1.06, 2.11)	0.0233655	0.466013	0.186988	20	0.00104699
	P01589	IL2RA	2.51 (1.13, 5.57)	0.0240177	0.467329	0.00818269	20	0.0567746
	P13929	ENO3	0.85 (0.74, 0.98)	0.0254499	0.467329	0.226038	20	0.0261363
	O60603	TLR2	9.62 (1.30, 71.13)	0.0265456	0.467329	0.190527	15	0.0349288
	P05164	MPO	1.79 (1.07, 2.99)	0.026886	0.467329	0.0600597	8	0.0851605
	Q6UXM1	LRIG3	1.58 (1.05, 2.37)	0.0270267	0.467329	1.15e-05	8	NA
	P23435	CBLN1	0.72 (0.54, 0.96)	0.027034	0.467329	0.0313022	11	NA
	P34896	SHMT1	1.08 (1.01, 1.15)	0.0270974	0.467329	0.527073	20	NA
	P19827	ITIH1	1.10 (1.01, 1.19)	0.02733	0.467329	0.125781	20	NA
	O75096	LRP4	0.89 (0.81, 0.99)	0.0276576	0.467329	0.560386	20	0.524796
	Q9NQ30	ESM1	0.69 (0.50, 0.96)	0.0282019	0.467329	0.327733	20	0.63305
	P06213	INSR	2.02 (1.08, 3.77)	0.0283866	0.467329	0.0405237	20	0.205964
	Q99497	PARK7	0.66 (0.45, 0.96)	0.028769	0.467329	0.00314176	20	3.47e-05
	Q9H4E7	DEF6	1.29 (1.03, 1.63)	0.0291703	0.467329	0.0423798	20	0.154586
	P84157	MXRA7	0.85 (0.73, 0.98)	0.0300816	0.467329	0.733437	20	0.187068
	P10145	CXCL8	2.75 (1.10, 6.87)	0.03011	0.467329	0.996542	13	0.03011
	Q9GZN4	PRSS22	0.81 (0.66, 0.98)	0.0303742	0.467329	0.574516	20	0.43016
	Q86VW2	ARHGEF25	0.61 (0.39, 0.96)	0.0313852	0.476083	0.525151	20	0.238757
	Q02790	FKBP4	2.36 (1.08, 5.18)	0.0320551	0.479492	0.326547	12	0.0876289
	Q9HBK9	AS3MT	0.36 (0.14, 0.92)	0.0335121	0.494418	0.759494	20	0.0193523
	P30533	LRPAP1	1.42 (1.03, 1.96)	0.0342094	0.497886	0.195736	6	0.658372
	P61244	MAX	0.77 (0.60, 0.98)	0.0355584	0.506759	0.599837	20	0.0664614
	Q9BUP3	HTATIP2	0.64 (0.42, 0.97)	0.0363851	0.506759	0.437093	20	0.0938551
	P36405	ARL3	1.40 (1.02, 1.91)	0.0369869	0.506759	0.468066	20	0.000980519
	Q9H492	MAP1LC3A	2.40 (1.05, 5.46)	0.0373356	0.506759	0.60533	20	0.048706
	P03973	SLPI	1.51 (1.02, 2.24)	0.0377919	0.506759	0.250725	20	0.366011
	Q9P1W8	SIRPG	0.73 (0.55, 0.98)	0.0380472	0.506759	0.300467	20	0.0740627
	Q2TAL6	VWC2	0.85 (0.73, 0.99)	0.0381128	0.506759	0.0597517	9	NA
	Q9Y259	CHKB	0.49 (0.25, 0.97)	0.0394137	0.515257	0.0885415	9	0.207684
	Q96IY4	CPB2	1.10 (1.00, 1.20)	0.0397088	0.515257	0.0836519	20	0.134064
	O95721	SNAP29	1.92 (1.02, 3.59)	0.0426736	0.547136	0.239657	20	0.0849893
	Q02083	NAAA	1.08 (1.00, 1.16)	0.0432522	0.548031	0.699992	20	NA
	Q8NFZ4	NLGN2	1.46 (1.01, 2.13)	0.0450361	0.563998	0.392766	20	0.506932
	O60701	UGDH	0.86 (0.75, 1.00)	0.0473095	0.585659	0.330531	20	0.767258
	O15394	NCAM2	0.90 (0.81, 1.00)	0.0478997	0.586227	0.887617	20	0.259616
	UniProt, ID in The Universal Protein Resource; OR, odds ratio; CI, confidence interval.
	* Only present the gene with P value < 0.05
	†The OR of the outcome was scaled to one standard deviation increase in genetically predicted circulating protein levels.

## Sheet: Supplementary Table 6
	Supplementary Table 6. Mendelian randomization analysis of associations of circulating proteins levels with ulcerative colitis in replicated stage (only avaliable in the FinnGen study)
	UniProt	Gene	OR (95% CI)*	P value	P value after FDR adjustment	P value (HEIDI test)	Number of SNPs used in HEIDI test	P value (SMR)
	P26927	MST1	0.89 (0.86, 0.92)	4.87e-12	5.3e-09	0.0327416	20	NA
	P17096	HMGA1	0.46 (0.20, 1.10)	0.0813584	0.711311	0.0216956	20	0.00175102
	P40763	STAT3	1.58 (1.21, 2.07)	0.000928789	0.16842	0.330619	20	0.00311188
	Q9NZQ7	CD274	0.84 (0.69, 1.01)	0.0568157	0.653664	0.131069	20	0.0424874
	P42830	CXCL5	1.02 (0.74, 1.40)	0.912673	0.995831	0.584397	20	0.936758
	Q9NZ08	ERAP1	1.03 (0.99, 1.08)	0.133675	0.77332	0.440281	20	NA
	P23677	ITPKA	0.89 (0.50, 1.59)	0.695211	0.974897	0.131985	20	0.403709
	UniProt, ID in The Universal Protein Resource; OR, odds ratio; CI, confidence interval.
	*The OR of the outcome was scaled to one standard deviation increase in genetically predicted circulating protein levels.

## Sheet: Supplementary Table 7
	Supplementary Table 7. Colocalization analysis for circulating protein and inflammatory bowel disease
	UniProt	Gene	Discovery stage (IIBDGC)		Replicated stage (FinnGen study)		Replicated stage (UK Biobank)
			H4		H4		H4
	P26927	MST1*	0.980026		0.975		0.875
	P29460	IL12B*	0.976903		0.83		0.006
	Q96H15	TIMD4	0.959235		0.482		0.063
	Q9H257	CARD9*	0.956202		0.85		0.952
	Q04756	HGFAC	0.933875		0.011		0.037
	P40763	STAT3*	0.933228		0.68		0.357
	Q07325	CXCL9	0.931917		0.011		0.013
	Q6P179	ERAP2	0.912094		0.032		0.009
	Q07011	TNFRSF9*	0.804638		0.817		0.019
	Q13444	ADAM15	0.770244		0.126		0.178
	Q99497	PARK7	0.767268		0.355		0.014
	Q14397	GCKR	0.748723		0.037		0.021
	Q9H2A7	CXCL16	0.729975		0.009		0.032
	P12318	FCGR2A*	0.725361		0.998		0.995
	P15559	NQO1	0.636576		0.011		0.063
	P10092	CALCB	0.620673		0.015		0.011
	O95971	CD160	0.577625		0.008		0.009
	P42830	CXCL5	0.516682		0.012		0.031
	Q14289	PTK2B	0.500656		0.078		0.304
	Q00613	HSF1	0.500515		0.006		0.009
	* Replication results for the gene identified in the discovery stage

## Sheet: Supplementary Table 8
	Supplementary Table 8. Colocalization analysis for circulating protein and Crohn's disease
	UniProt	Gene	Discovery stage (IIBDGC)		Replicated stage (FinnGen study)
			H4		H4
	Q9H257	CARD9*	0.957		0.909
	Q8N5K1	CISD2	0.769		0.018
	Q07325	CXCL9	0.786		0.015
	Q6P179	ERAP2	0.766		0.059
	Q9NZU0	FLRT3	0.781		0.034
	P00738	HP	0.784		0.012
	Q92506	HSD17B8	0.638		0.001
	P38484	IFNGR2	0.98		0.068
	P29460	IL12B	0.961		0.353
	P01589	IL2RA	0.8		0.128
	P26927	MST1*	0.942		0.851
	Q9BXY4	RSPO3	0.898		0.012
	P09012	SNRPA	0.511		0.034
	P40763	STAT3	0.936		0.217
	Q96H15	TIMD4	0.954		0.038
	O95407	TNFRSF6B	0.605		0.033
	P61077	UBE2D3	0.791		0.016
	Q9NZC7	WWOX	0.866		0.013
	* Replication results for the gene identified in the discovery stage

## Sheet: Supplementary Table 9
	Supplementary Table 9. Colocalization analysis for circulating protein and Ulcerative colitis
	UniProt	Gene	Discovery stage (IIBDGC)		Replicated stage (FinnGen study)
			H4		H4
	P12318	FCGR2A*	1		0.998
	P26927	MST1*	0.982		0.974
	P29460	IL12B*	0.976		0.894
	Q9H257	CARD9	0.958		0.118
	P40763	STAT3*	0.954		0.603
	P42830	CXCL5	0.94		0.011
	Q9HCN4	GPN1	0.86		0.008
	P11310	ACADM	0.859		0.008
	Q9UHY1	NRBP1	0.854		0.008
	P23677	ITPKA	0.853		0.008
	Q15036	SNX17	0.847		0.009
	Q9BPU6	DPYSL5	0.836		0.01
	Q9NZ08	ERAP1	0.817		0.022
	Q04756	HGFAC	0.812		0.012
	Q99726	SLC30A3	0.785		0.012
	Q07011	TNFRSF9*	0.764		0.868
	Q9H773	DCTPP1	0.747		0.161
	P15559	NQO1	0.725		0.014
	P55103	INHBC	0.701		0.026
	O60449	LY75	0.679		0.007
	Q13046	PSG7	0.668		0.01
	Q9H7M9	C10orf54	0.667		0.012
	Q9Y3D6	FIS1	0.645		0.016
	P19838	NFKB1	0.56		0.034
	Q99674	CGREF1	0.53		0.016
	Q7Z6I6	ARHGAP30	0.505		0.477
	* Replication results for the gene identified in the discovery stage

[truncated: 1 more sheets: Supplementary Table 10]
